# Supplementary material for: Isochoric Supercooling Organ Preservation System
Source: Bioengineering (Basel). 2023 Aug 7;10(8):934. doi: 10.3390/bioengineering10080934 (PMC10451689; doi:10.3390/bioengineering10080934)
Supplement: Supplementary file 1 [file bioengineering-10-00934-s001.zip]

Archive with 1 entries (1 files):
- bioengineering-2473977-supplementary.pdf
